# Supplementary material for: Multiplex PCR−Based Next-Generation Sequencing and Global Diversity of Seoul Virus in Humans and Rats
Source: Emerg Infect Dis. 2018 Feb;24(2):249–57. doi: 10.3201/eid2402.171216 (PMC5782898; doi:10.3201/eid2402.171216)
Supplement: Supplementary file 1 — Technical Appendix 1. Seoul virus primer sequences used for multiplex PCR−based next-generation sequencing. [file 17-1216-Techapp-s1.xlsx]

## Sheet: Multiplex Primer lists for SEOV
Article DOI: https://doi.org/10.3201/eid2402.171216
Technical Appendix 1. Seoul virus primer sequences used for multiplex PCR-based next-generation sequencing
Small segment				Medium segment				Large segment
Forward primers		Reverse primers		Forward primers		Reverse primers		Forward primers		Reverse primers
Name	Sequence (5'→3')	Name	Sequence (5'→3')	Name	Sequence (5'→3')	Name	Sequence (5'→3')	Name	Sequence (5'→3')	Name	Sequence (5'→3')
SES01F	TAGTAGTAGACTCCCTAAAG	SES01R	AGGATCCTTCTCATACTGCT	SEM01F	TAGTAGTAGACTCCGCAAGA	SEM01R	TCCCCAAATTTGACTGAGTG	SEL01F	TAGTAGTAGACTCCGGAAGA	SEL01R	AATGTCATGCCGGACAGCAT
SES02F	TAGCACGCCAGAAGGTCAAG	SES02R	CAATCCTGTCGGCAAGTTGG	SEM02F	AATGTGTTTGACATGAGAAT	SEM02R	TGATTGGTGGTTGTCCATGT	SEL02F	TGGAATGCATGGATTACTTG	SEL02R	TTATGACATTATTAGGTATC
SES03F	AATACAATCAAAAATTGATG	SES03R	TCCAGTGTATTCCCATAGCT	SEM03F	CAGAACAGCTAGTGCCAGAG	SEM03R	TGACTTCACTCTCCACAACT	SEL03F	GCCAATAAGTAAGGTATTGC	SEL03R	AAGGAACCTGTTATTCGATA
SES04F	GGTGATCATCTCAAGGAAAG	SES04R	CTTCAAGATGATCGGGACCA	SEM04F	TCAGGAATCAGCAAACCAGA	SEM04R	AATGTACTATTACAGGCTAG	SEL04F	CGGTCTTTTTTTAAGATGAC	SEL04R	TTCTTGCTCTAGATATTTCA
SES05F	TGACCATAATTGTCTATCTG	SES05R	CATTGACATCCTCATATGAG	SEM05F	AGAAATAGGAGATCAGTAAT	SEM05R	ATAGACAACCTGGATTCTGT	SEL05F	GAGAGAAGAAAATGAAATAT	SEL05R	ATTGTGTTGAAATATTTGAT
SES06F	GGGGATGAGGATCAGATTCA	SES06R	CATACTGCAGTGCGGAATCT	SEM06F	TGAAAAGCTGTTTGATTGGC	SEM06R	CTATGGCGTACATGCCTCTC	SEL06F	ATTTAAAGTAGTTGCAGTCC	SEL06R	GCTCTTTCTTCAGTTTTAAC
SES07F	AGTATGAAGGCTGAAGAGAT	SES07R	AATTCTAGATGTCCAGTCTT	SEM07F	CCCCGACAAGGCTGTTGTCA	SEM07R	GTATTATTACATTTGGAGCC	SEL07F	GCAGAAATCAGTTATGTAAG	SEL07R	AGGTCTAATCAGATCAATCC
SES08F	TGAGTGTAGTTGGGTTTTTG	SES08R	GTCTTTGTCTGATATAGTCA	SEM08F	AAGATAGTGACTGCCATTAC	SEM08R	AAAAACCTCCATTGCCCTAA	SEL08F	CACAGCCTTATTTTATCCCT	SEL08R	TAAAACAATCAAACACAGCT
SES09F	TGGGAGTTTATCTGGGAATC	SES09R	GATGGTGACTCAATATGTTC	SEM09F	CCCCCGTATATGCCCCTGCT	SEM09R	GAGGGATTTTTGCCTCTATC	SEL09F	AGAATTCTCTTTCTTTGAAG	SEL09R	GCAGGTTTGTATGCTGTTAA
SES10F	CATTCAAAGGATGCTGGATG	SES10R	CTGAAGTATAGAAAAGAAGG	SEM10F	AGAAATTGCAACATACCAGA	SEM10R	ATGAAACGACCATCTTCTGA	SEL10F	AGGAACTTTTTACTCATCCA	SEL10R	TGCCATATCATGTGCAAGAA
SES11F	TGTTTGTTGGAGGGATGGCT	SES11R	GTGTGCGTCTGAGGTATGAT	SEM11F	TCATACTCATCAACTAGTAT	SEM11R	ATAGTATCCTGTTAAATCAA	SEL11F	TAAACCTCATCCCAGAAACC	SEL11R	TAAAGGTGCCTGGTTCTTTA
SES12F	AAAGCTTCGAAAGAAATCAT	SES12R	TCCATGTCATCACCGAGATG	SEM12F	ATGCACTCCCTTTAATCTGG	SEM12R	TTGGGGAAGTAATATTGAAA	SEL12F	TAGAATCCAATTTAACCCTA	SEL12R	AAACTTTCTATTGACTTGCC
SES13F	GCCTGGGGAAAGGAGGCAGT	SES13R	GATTACATAATTATGTACTT	SEM13F	TTCATGTGAAGCCTTTTCAG	SEM13R	CCATTACAGTACACTATAAT	SEL13F	CTAAGTCAACATGAACCTCG	SEL13R	CTCATGGCTACTAGGTTCAG
SES14F	AAATCTCAAACCAGGAACCT	SES14R	TAAATAATATTTAACTTACC	SEM14F	AGCTTTGTTTGCCAAAGGGT	SEM14R	AATAGAATGGGCAACCCCTG	SEL14F	AAATTTTGTCAGATTTAGAG	SEL14R	CTGTGGTCTTCTTTAGAATA
SES15F	GATTTATTGAATAATCATAT	SES15R	TATGAAAACCACCCGTATAC	SEM15F	ATACTATTACAAGTCTCTTT	SEM15R	CTAATGTACATGCAGGAATT	SEL15F	TCAAAACGAGACTCAGAAGT	SEL15R	TTATTATAAGCATGGATTGA
SES16F	AAGCACAATCACTGCCATGT	SES16R	AGGACAGTAGGATTAGTATT	SEM16F	TTTGATCACATTCTGCTTTG	SEM16R	TCAAACTCCTCCTTTATTTT	SEL16F	CATTCTGGATTGAGGAGGTC	SEL16R	AACTAGCCCAGGACCTAATT
SES17F	GTATATATGGATGTAGATTT	SES17R	TAGTAGTAGACTCCCTAAAA	SEM17F	CAAGAGAACCGATTCAAAGC	SEM17R	GCATTCCCCTTGAACACATG	SEL17F	GTTCGTTTGTGCGATTTATG	SEL17R	TATTCAAAGCAAGTAACCTG
				SEM18F	CATTAAAGGAATTGAAGGCA	SEM18R	TCTTTTTTAAATCTTCTCTG	SEL18F	TGTCTCAAAAGTTATGAGTC	SEL18R	AATACTGACCGGATAGAATG
				SEM19F	TTACAAAGTTTGTCAAGCCA	SEM19R	AGAAGAAGAGTCCACATTGT	SEL19F	ACTGAGGATCAATCACAATT	SEL19R	AGAATACAAAGATGTCACAG
				SEM20F	TTTAGGTATAAAAGTAGGTG	SEM20R	ATGCATAGGAACACTCCCAA	SEL20F	TCTTTGACAACCTAAGGTAT	SEL20R	CCAGTGCGACAAGCAGACTT
				SEM21F	TCCCTCTCTGGACAGATAAT	SEM21R	GCAATGAGACACTCTGTTGG	SEL21F	TTTAGAAGTCTATGTGTATT	SEL21R	ATAAAGGATGGATAGATACC
				SEM22F	TAAAAGACATCTCACAAACC	SEM22R	CCATAACAATGAAATGAGGT	SEL22F	ACTGTTGACCAATCTACAGT	SEL22R	CTCTTCATTCACATTCCCAT
				SEM23F	CATTGGTATGATGCAAGATT	SEM23R	GCAATCTGGGGGGTTGCATG	SEL23F	CTTGCTTTTTTCTTTTTGAA	SEL23R	CTCCTATTGTATAACCATTT
				SEM24F	AGAAAGATTATGAGTATGAA	SEM24R	TTCTACTGTATCTTACACTT	SEL24F	GGAGGATAAGTATGGTGAGA	SEL24R	GACTTTGTGATAAGAATTCG
				SEM25F	GAAGCCGGTAGGAACAGCCT	SEM25R	ACAGTCCCAATTATACATAT	SEL25F	GCAGTTGAGCTGGCTGCCAA	SEL25R	TTGTACTTGGCCTGACATAC
				SEM26F	AACGATTGCTTTGTGACTAG	SEM26R	TCCAAAGTGACAGGTAGATG	SEL26F	TTAGCCAAACAAGGAATATT	SEL26R	TTTCTTCATATAGTTGAAGA
				SEM27F	GAGGTGGTATAATCTTTAAA	SEM27R	AAACTGGAGTTGTGGCAAAG	SEL27F	TCTGTCTAATTCAAGGAACA	SEL27R	AGACGACATCTTGTTGGTAG
				SEM28F	ATTCCCAGGGCAATTCAGGA	SEM28R	TCATCAGTGAAGTGTATATT	SEL28F	GAAGCTGATCGGGGTTTCTT	SEL28R	GGCCGCCTGGATACAGAGAA
				SEM29F	ATTGATTCTTTCCAATCATT	SEM29R	ACAAGGATTCTCAGCCAAAT	SEL29F	AATATATCTCATATGGTGGA	SEL29R	CAGCACTGACATACATAAGT
				SEM30F	TCGTTATTTCTAAAGATATT	SEM30R	GAAATGTTGGGCATTCTGTG	SEL30F	CAACGGGAAATTTATAAGGA	SEL30R	ACACAGTTTTTCAACCTGTC
				SEM31F	CGGGTTTACACTCACATGCC	SEM31R	CCACCTTTCCCGGTAATTTT	SEL31F	ACTGCTGCCCTTCATAATGG	SEL31R	TCTGACATGAGGTTCATAAG
				SEM32F	GTGACACTCTCACGAGGACA	SEM32R	AGAGATTCCATTTACCTTAT	SEL32F	AACTTAGACACTATATTGAT	SEL32R	TTGCCACACCAAATAATGAT
				SEM33F	CTGGCCTCCAAGCCAGTGCA	SEM33R	CATTGATTATACCCATAACC	SEL33F	TTGGTTGCAGGGTAACTTGA	SEL33R	CCATATATGAAAAGTGCATC
				SEM34F	TACTTGTTGGTTTAAAAAAT	SEM34R	ATTTATGATTTTTTATGCTT	SEL34F	TGCTTTTTTGAATTTGCTCA	SEL34R	CATCTCTGTATTTACATTAA
				SEM35F	ATCCTGTTGAGCATTTTGTG	SEM35R	AATAAAAATGAAAGTTAGTT	SEL35F	AGCAGATTCAAGCTGGAAAA	SEL35R	AAAACTCAGCATTTGTCGGC
				SEM36F	TAAAAACTTAACCTGGCTCT	SEM36R	TAGTAGTAGACTCCGCAAGA	SEL36F	TAAAATATCCCCAAAGAAGA	SEL36R	AGATCATCGAAATAGCCAAG
								SEL37F	CTTCTTGGCTCACTATCTGA	SEL37R	TCTCTCAACCTTACTCGTAC
								SEL38F	CTCAAATCTCACAACTTGCA	SEL38R	ACATTGCACCACTTCCTCCC
								SEL39F	GACAAAACACTCTGAAACTC	SEL39R	CTCATTTGTTTCTGGTGTTT
								SEL40F	CTGAAACAAGCACTTATTGG	SEL40R	CCATTGAACTTTTCCTATAA
								SEL41F	TTCAGCATGAAAGGCTAGGC	SEL41R	TAATGTAATCATATGTAGGA
								SEL42F	GAAGTTTTTAAAGGTTTGGA	SEL42R	CTGAGTTGTAAGGGTGATTG
								SEL43F	GACCCAAGCATTATAACAGC	SEL43R	CTCAGCAAAACTGTTTGCTG
								SEL44F	ACTGGGTAACATTTAGAGAG	SEL44R	GTACATTATTCAAAAAATCT
								SEL45F	CTGCACATTTTCTAAAGAGT	SEL45R	GCTGGAATGCTGTTTTGAAT
								SEL46F	ACATTCACAGTGAGAGAAAA	SEL46R	CATTGTCTTTAGGTCAACTG
								SEL47F	TAGACACAGCAAAGTTCCCA	SEL47R	CAACCCGTGATTTTGCACTT
								SEL48F	TATGAAGAAAGTGGCACCTA	SEL48R	TTATGGGGTTTAACTTTAAT
								SEL49F	TGGTTAAGGAATATGTCATT	SEL49R	CCACCTCCAAACTTCAATAC
								SEL50F	AACAGAAGGATTTGTCAGCA	SEL50R	CACCTACTCTGATAAATCTA
								SEL51F	TGAAGACAAAACATTTTCAG	SEL51R	TATGCTCTTCTATTGGCTTG
								SEL52F	GTCAAAGGTGACAGGTCAGT	SEL52R	ATCTAATCCAAAATTAAAGG
								SEL53F	CAAAGCTTTATGAAGGGGAT	SEL53R	TCGAAACCTCCTCCATCATG
								SEL54F	ATCCATCACACAGAAACATG	SEL54R	TTACCCCATTCAAAACCTGA
								SEL55F	GTAAAGCACCTTGTTTTGTT	SEL55R	ATCCTTAATTGTGATCATAA
								SEL56F	TGAGGACAAACCAGGCTATC	SEL56R	CAACTGCTTGATAGCGAACA
								SEL57F	TTTGGCACATGCTTTTCATA	SEL57R	GGTATATTTTTCATAAAATT
								SEL58F	AACCCGATCATTTCATCAGG	SEL58R	TGGGTTTATTAGTCTAAGTA
								SEL59F	TTTCTGTGGACCTTTTTATG	SEL59R	CAAGGCTCATTTCTTCTGAC
								SEL60F	TACAGTAAATAGTCTTTCTA	SEL60R	TGTAAGAAATGCTCTACATC
								SEL61F	GTAGATTTTGAAAATATTGA	SEL61R	TAACTTTACAGGTTCTAAAA
								SEL62F	AAGTAAAAAAGATGAGAGGG	SEL62R	AAAAGTTAAAGTTTTTTGAT
								SEL63F	AGTTAACATCATACTAATGA	SEL63R	AGGGAATCAAACTGATCCAC
								SEL64F	AGTATTGTTAAGGGATGGGG	SEL64R	TAATAGTACCATAGTGTGTC
								SEL65F	ATGTGATTCCAGATTCTTTG	SEL65R	TAGTAGTAGACTCCGCAAAA
